# Supplementary material for: The mesoscale organization of syntaxin 1A and SNAP25 is determined by SNARE–SNARE interactions
Source: eLife. 2021 Nov 15;10:e69236. doi: 10.7554/eLife.69236 (PMC8629428; doi:10.7554/eLife.69236)
Supplement: Figure 1—source data 1. [file elife-69236-fig1-data1.zip]

Archive with 8 entries (6 files):
- Fig.01-source data 01/fullBlot_SNAP25.png
- Fig.01-source data 01/fullBlot_Stx.png
- Fig.01-source data 01/SNAP25-raw images/
- Fig.01-source data 01/SNAP25-raw images/ch-700_Tubulin_raw.TIF
- Fig.01-source data 01/SNAP25-raw images/ch-800_SNAP25_raw.TIF
- Fig.01-source data 01/Stx1A-raw images/
- Fig.01-source data 01/Stx1A-raw images/ch-700_Tubulin_raw.TIF
- Fig.01-source data 01/Stx1A-raw images/ch-800_HPC-1_raw.TIF
