# Supplementary material for: The mesoscale organization of syntaxin 1A and SNAP25 is determined by SNARE–SNARE interactions
Source: eLife. 2021 Nov 15;10:e69236. doi: 10.7554/eLife.69236 (PMC8629428; doi:10.7554/eLife.69236)
Supplement: Figure 1—figure supplement 1—source data 1. [file elife-69236-fig1-figsupp1-data1.zip]

Archive with 4 entries (4 files):
- Fig.01-suppl.01-source data 01/ch700_actin_raw-image.TIF
- Fig.01-suppl.01-source data 01/ch700_GFP_raw-image.TIF
- Fig.01-suppl.01-source data 01/ch800_stx-snap_raw-image.TIF
- Fig.01-suppl.01-source data 01/GFP-ratio_fullBlot.png
