# Supplementary material for: The mesoscale organization of syntaxin 1A and SNAP25 is determined by SNARE–SNARE interactions
Source: eLife. 2021 Nov 15;10:e69236. doi: 10.7554/eLife.69236 (PMC8629428; doi:10.7554/eLife.69236)
Supplement: Figure 3—source data 1. [file elife-69236-fig3-data1.zip]

Archive with 3 entries (3 files):
- Fig.03-source data 01/ch-700_GFP_raw-image.TIF
- Fig.03-source data 01/ch-800_Myc_raw-image.TIF
- Fig.03-source data 01/Co-IP_fullBlot.png
